# Supplementary material for: Validation of the Klinrisk chronic kidney disease progression model in the FIDELITY population
Source: Clin Kidney J. 2024 Mar 6;17(4):sfae052. doi: 10.1093/ckj/sfae052 (PMC11033844; doi:10.1093/ckj/sfae052)
Supplement: sfae052_Supplemental_Files [file sfae052_supplemental_files.zip]

Archive with 3 entries (3 files):
- 240103_FIDELITY Klinrisk MS Suppl Figure 1.pdf
- 240103_FIDELITY Klinrisk MS Suppl Figure 2.pdf
- 240221_Supplementary materials_Draft 4.docx
